# Supplementary material for: Sexual Dimorphism in Changes That Occur in Tissues, Organs and Plasma during the Early Stages of Obesity Development
Source: Biology (Basel). 2021 Jul 28;10(8):717. doi: 10.3390/biology10080717 (PMC8389333; doi:10.3390/biology10080717)
Supplement: Supplementary file 1 [file biology-10-00717-s001.zip]

Archive with 1 entries (1 files):
- biology-1290375-SI.pdf
